# Supplementary material for: Substituting Chemical by Organic Fertilizer Improves Soil Quality, Regulates the Soil Microbiota and Increases Yields in Camellia oleifera
Source: Microorganisms. 2025 Oct 31;13(11):2509. doi: 10.3390/microorganisms13112509 (PMC12654687; doi:10.3390/microorganisms13112509)
Supplement: Supplementary file 1 [file microorganisms-13-02509-s001.zip]

Archive with 1 entries (1 files):
- microorganisms-3853066-supplementary.pdf
